# Supplementary material for: Accurate identification of structural variations from cancer samples
Source: Brief Bioinform. 2024 Jan 16;25(1):bbad520. doi: 10.1093/bib/bbad520 (PMC10794023; doi:10.1093/bib/bbad520)
Supplement: SupplementaryFile3_bbad520 [file supplementaryfile3_bbad520.xlsx]

## Sheet: Excluded regions
Chromosome	Start	End
1	207667	257666
1	297969	347968
1	535989	585988
1	12954385	13004384
1	121642163	143283172
2	89324846	89546499
2	90371182	91431779
2	92109114	92271433
2	92271435	93387323
2	93465338	94200695
2	94276453	94521693
3	90722459	90772458
3	91486335	93729777
3	198235560	198285559
4	49336871	49503894
4	49623356	51817708
4	190123122	190173121
5	46428332	50147719
5	181478260	181528259
6	10001	60000
6	58389587	60251873
6	167591394	167641393
6	170745980	170795979
7	58085249	60542040
7	60591676	60953217
7	61003136	61784909
7	61976105	62026104
7	62063804	62197126
7	62400333	62597297
8	10001	60000
8	43903770	45983743
8	85664223	85714222
8	145078637	145128636
9	43367766	60743248
9	60779522	60829521
9	61003888	61053887
9	61231967	61281966
9	61468809	61518808
9	61735369	61785368
9	62144246	62253515
9	62748833	62798832
9	62958372	63008371
9	63492265	63542264
9	63918448	63968447
9	64209941	64316925
9	64998125	65048124
9	65080083	65130082
9	65325124	65375123
9	138334718	138384717
10	38481941	38597857
10	38782217	38920611
10	39636683	41693636
10	41850532	42114558
10	133658072	133767254
11	10001	60000
11	50817831	54543942
11	70954910	71060357
12	34671562	37320946
13	1	18172815
13	18358107	18408106
13	86202980	86252979
13	111703856	111753855
13	111793442	111843441
13	113673021	113723020
14	1	18282621
14	18708934	18863929
14	106883070	107043717
15	1	19821409
15	84270067	84320066
16	36104925	46430149
16	90226948	90338344
17	10001	60000
17	21848584	22042418
17	22763680	26671042
17	26772072	26959692
18	15460900	20861206
18	15407440	15763819
18	15785756	15914938
18	15914940	16246833
18	16246835	16432457
18	16432459	16754388
18	16766269	18505191
18	18526968	20954200
18	80245769	80373284
19	10001	60000
19	24410917	27284399
20	10001	60000
20	26386233	28556953
20	26442802	26631537
20	26646746	28620353
20	28832512	29015727
20	29112229	29233994
20	30987755	31245739
20	64329405	64444166
21	1	5021160
21	5166247	5216246
21	5393559	5443558
21	5449013	5499012
21	5627597	5677596
21	5796010	5846009
21	5916594	5966593
21	6161372	6211371
21	10772058	12999988
21	22728349	22834127
22	1	10521363
22	12424336	12536380
22	12641731	12691730
22	12726205	12776204
22	12818138	12868137
22	12892384	15213416
22	15346937	15471446
X	10001	2781479
X	37099219	37293977
X	49312531	49609590
X	58124718	58296038
X	58512795	58687429
X	58605580	62412542
X	58738749	59582740
X	59609123	62518626
X	115736097	115843701
X	120869521	120990094
X	155701383	156030895
Y	1	2787505
Y	9044420	9149319
Y	10199110	10820677
Y	10942200	11057379
Y	11490688	11753596
Y	20052291	20369523
Y	23100001	23300000
Y	24750001	24920000
Y	26652239	56823185
Y	56882905	57227414
